# Supplementary material for: Effects of Dietary Sugar Reduction on Biomarkers of Cardiometabolic Health in Latino Youth: Secondary Analyses from a Randomized Controlled Trial
Source: Nutrients. 2023 Jul 27;15(15):3338. doi: 10.3390/nu15153338 (PMC10420969; doi:10.3390/nu15153338)
Supplement: Supplementary file 1 [file nutrients-15-03338-s001.zip]

Archive with 1 entries (1 files):
- nutrients-2487102-supplementary.pdf
